# Supplementary material for: Transcriptome Response of Female Culicoides sonorensis Biting Midges (Diptera: Ceratopogonidae) to Early Infection with Epizootic Hemorrhagic Disease Virus (EHDV-2)
Source: Viruses. 2019 May 24;11(5):473. doi: 10.3390/v11050473 (PMC6563219; doi:10.3390/v11050473)
Supplement: Supplementary file 1 [file viruses-11-00473-s001.zip]

Archive with 3 entries (2 files):
- viruses-505912-supplementary-english/
- viruses-505912-supplementary-english/Figure S1.pdf
- viruses-505912-supplementary-english/Table S1-S8.xlsx
